# Supplementary material for: Integrated network pharmacology, molecular docking, and animal experiments to reveal the potential mechanism of hesperetin on COPD
Source: Sci Rep. 2025 Apr 1;15:11024. doi: 10.1038/s41598-025-95810-4 (PMC11958725; doi:10.1038/s41598-025-95810-4)
Supplement: Supplementary file 1 — Supplementary Information 1. [file 41598_2025_95810_MOESM1_ESM.xls]

## Sheet: Sheet1
Supplement 1 The 386 single targets of Hesperetin.
Gene symbol
CA7
CA12
CA4
CYP1B1
CYP19A1
TAS2R31
ADORA1
ADORA3
ABCG2
HSD17B1
ESR2
ESR1
MAOB
ABCC1
SHBG
CBR1
MMP13
PTGS1
BACE1
MMP12
GRM5
SRC
AKR1C3
PLA2G1B
KLK1
KLK2
CA3
CHRNA7
TERT
CA2
CA1
CA6
CA5A
POLB
SERPINE1
APP
PLA2G5
PLA2G10
PLG
NOX4
CA13
CA5B
ACHE
GUSB
CES1
SLC5A2
CES2
RXRA
KDR
GRM2
AKR1B1
CDK1
CCNE1
DUSP3
NTRK1
AURKA
CA9
TOP1
DNMT1
PGD
ST3GAL3
FUT7
FUT4
STAT1
SQLE
FFAR1
PIM1
PIM2
PIM3
MMP2
IGF1R
MMP9
ODC1
PARP1
DNM1
TNKS2
TNKS
MET
DYRK1A
ABCB1
PPARG
MAP4K4
PLA2G2A
PRMT1
HSD17B2
EDNRA
BCL2
ERN1
HSD17B3
CHEK1
MMP8
ALOX12
PNP
PDGFRB
MMP3
KIT
ATP4B
RAF1
CA2
CYP19A1
AR
HCK
F2
ESR1
BCHE
CCNA2
CDK2
PNP
FAP
GSTP1
PGR
BACE1
PIM1
GSR
STS
APOA2
ESRRG
CTSS
CFB
CDK6
ALB
Esr2
MAPK10
TTR
SHBG
MAPK8
CTSD
SORD
PIK3CG
HSPA8
EPHB4
NOS3
ANG
KDR
MAOB
PAH
ADAM17
BCAT2
AMY1A
PDE4D
CSNK1G2
MTAP
DUSP6
HSD17B1
ANXA5
PYGL
RXRA
AKR1B1
NQO1
MMP13
CHEK1
CBR1
MAPK14
PLA2G10
AMD1
ADH5
HSP90AA1
CTSK
PDPK1
PRKACA
FGFR1
AHCY
CASP7
MIF
GC
EGFR
F10
DHFR
SULT2A1
CES1
FNTA
BMP7
CFD
NR3C2
KIF11
TYMS
PCK1
DCK
LCK
PDE4B
GSK3B
MMP12
ADAM17
SERPINA1
PLAU
JAK3
AKR1C1
PPARD
CTNNA1
PTPN11
DPP4
FHIT
PTPN1
MMP8
REG1A
AKR1C3
EPHX2
IMPDH2
HPN
HK1
HSD11B1
PDE3B
YARS1
ADH1C
F7
HMGCR
CCNT1
ISG20
MMP3
RHEB
ADK
PNMT
RHOA
REN
SHMT1
PDHB
BST1
DHODH
ATOX1
NR1I2
LTA4H
SYK
CDA
PDE5A
AKR1C2
SOD2
ABO
MET
JAK2
TNK2
SEC14L2
TGFBR1
MTHFD1
TK1
IGF1R
FABP4
MAPKAPK2
NQO2
UCK2
NR1H2
UMPS
CYP2C9
RAC2
ARHGAP1
CASP3
GSTT2B
HDAC8
NR1H3
PDK2
ERBB4
ELANE
PLA2G2A
LGALS2
CBS
TRAPPC3
ACP3
TPI1
HEXB
SULT1E1
LYZ
FKBP1A
SSE1
RAB11A
RNASE3
THRB
CD1A
APRT
NR3C1
PPARG
ALDOA
CDK5R1
B3GAT1
ZAP70
RBP4
BHMT
DTYMK
CCL5
BIRC7
THRB
GPI
ALDH2
SDS
NR1H4
SELP
THRA
RAB5A
GSTA1
CDK7
VDR
NT5M
GALE
CLK1
NMNAT1
FABP6
IMPA1
GCK
FABP3
SULT2B1
HAGH
TGM3
IGF1
HINT1
HPRT1
CHIT1
ITK
MAN1B1
MAPK1
S100A9
CRABP2
AKT2
XIAP
PITPNA
CTSF
PAPSS1
GSTM2
CTSG
EIF4E
ACADM
NMNAT3
HNF4G
GMPR2
MME
GSTA3
HRAS
ABL1
ARL5A
TAP1
INSR
EPHA2
GSTM1
IL2
PPARA
OTC
ARG1
ST14
TPH1
PRKCQ
PKLR
OAT
GSTO1
CDC42
KAT2B
NOS2
FECH
IMPDH1
MMP1
CD209
ACE
FABP7
CMA1
LGALS3
FDPS
SETD7
DPEP1
PAK6
TEK
CLEC4M
GART
GLTP
RARA
RAN
AMY2A
GMPR
APAF1
GCDH
GNPDA1
HADH
FGG
RARB
LCN2
MAPK12
ERI1
ARG2
CASP1
SELE
F11
ACAT1
RNASE2
TRDMT1
DDX39B
MAP2K1
CCNB1
CCNA1
ATP4A
AMY1B
AMY1C
