# Supplementary material for: Integrated network pharmacology, molecular docking, and animal experiments to reveal the potential mechanism of hesperetin on COPD
Source: Sci Rep. 2025 Apr 1;15:11024. doi: 10.1038/s41598-025-95810-4 (PMC11958725; doi:10.1038/s41598-025-95810-4)
Supplement: Supplementary file 2 — Supplementary Information 2. [file 41598_2025_95810_MOESM2_ESM.xlsx]

## Sheet: Sheet1
Supplementary 2 The 6818 significant genes associated with UC.
Genes	Database
CHRM1	DrugBank
CHRM2	DrugBank
CHRM3	DrugBank
CHRM4	DrugBank
CHRM5	DrugBank
BCHE	DrugBank
ADRB2	DrugBank
ADRB1	DrugBank
CYP3A4	DrugBank
ADRB3	DrugBank
CYP2D6	DrugBank
CYP2C19	DrugBank
CYP2C9	DrugBank
NR3C1	DrugBank
CYP3A5	DrugBank
ABCB11	DrugBank
P08183	DrugBank
ANXA1	DrugBank
P08684	DrugBank
CYP1B1	DrugBank
CYP2B6	DrugBank
CYP2C8	DrugBank
SERPINA6	DrugBank
SLCO1A2	DrugBank
Q8TCC7	DrugBank
P02768	DrugBank
P0AD68	DrugBank
SLC15A1	DrugBank
SLC15A2	DrugBank
P02918	DrugBank
P02919	DrugBank
P0AD65	DrugBank
SLC22A6	DrugBank
CES1	DrugBank
NGF	DrugBank
TNF	DrugBank
CYP1A1	DrugBank
KCNK3	DrugBank
CABP2	DrugBank
ADORA2A	DrugBank
CYP1A2	DrugBank
PDE2A	DrugBank
ADA	DrugBank
DNMT3A	DrugBank
CYP3A7	DrugBank
PGR	DrugBank
NR3C2	DrugBank
ORM1	DrugBank
PLA2G4A	DrugBank
UGT1A1	DrugBank
Q9HAW9	DrugBank
O60656	DrugBank
UGT2B7	DrugBank
UGT2B15	DrugBank
SLC22A1	DrugBank
UBA5	DrugBank
O76082	DrugBank
SLC22A3	DrugBank
CYP2C18	DrugBank
SLC22A2	DrugBank
STAMBPL1	DrugBank
P02763	DrugBank
Q05586	DrugBank
P22309	DrugBank
GLB1	DrugBank
Q7Z4J2	DrugBank
EHF	DrugBank
Q7SI98	DrugBank
P26514	DrugBank
LGALS3	DrugBank
Q02834	DrugBank
MYOZ2	DrugBank
Q14432	DrugBank
P27815	DrugBank
ADORA1	DrugBank
AUP1	DrugBank
FRZB	DrugBank
P11229	DrugBank
Q9UNQ0	DrugBank
P50225	DrugBank
Q07343	DrugBank
ADORA2B	DrugBank
PDE5A	DrugBank
CYP2E1	DrugBank
EPAS1	DrugBank
SPPL2A	DrugBank
Q15155	DrugBank
PARP1	DrugBank
RIC3	DrugBank
RNF115	DrugBank
PYGM	OMIM
MEN1	OMIM
MALAT1	OMIM
RELA	OMIM
LRP5	OMIM
IGHMBP2	OMIM
ANO1	OMIM
ALG8	OMIM
MTMR2	OMIM
MMP1	OMIM
MMP3	OMIM
FLD1	OMIM
TSG11	OMIM
PPP2R1B	OMIM
IL10RA	OMIM
SLC37A4	OMIM
CLLS5	OMIM
SIAE	OMIM
ROBO4	OMIM
VWF	OMIM
IBD2	OMIM
LRP6	OMIM
GYS2	OMIM
KRAS	OMIM
AD5	OMIM
FGD4	OMIM
LRRK2	OMIM
CMTS	OMIM
COL2A1	OMIM
PFKM	OMIM
KRT5	OMIM
HNRNPA1	OMIM
MARS1	OMIM
IBD26	OMIM
CLLU1OS	OMIM
CLLU1	OMIM
POLR3B	OMIM
CELIAC13	OMIM
ATP2A2	OMIM
ATXN2	OMIM
OAS1	OMIM
HSPB8	OMIM
COX6A1	OMIM
ZCCHC8	OMIM
IBD27	OMIM
MADH9	OMIM
ALG5	OMIM
CLLS2	OMIM
RB1	OMIM
CLLD6	OMIM
ATP7B	OMIM
ATXN8OS	OMIM
EDNRB	OMIM
COL4A1	OMIM
COL4A2	OMIM
GRK1	OMIM
IBD4	OMIM
PYGL	OMIM
PSEN1	OMIM
NPC2	OMIM
NEK9	OMIM
GRD1	OMIM
GALC	OMIM
CHDS4	OMIM
FBLN5	OMIM
ATXN3	OMIM
SERPINA3	OMIM
DYNC1H1	OMIM
INF2	OMIM
CELIAC5	OMIM
NSMCE3	OMIM
SLC12A6	OMIM
NOP10	OMIM
EIF2AK4	OMIM
SPG11	OMIM
ADAM10	OMIM
VPS13C	OMIM
CILP	OMIM
SMAD6	OMIM
HEXA	OMIM
CHRNA5	OMIM
CHRNA3	OMIM
MEF2A	OMIM
CHDS1	OMIM
IBD8	OMIM
PKDTS	OMIM
HBA2	OMIM
HBA1	OMIM
PKD1	OMIM
ABCA3	OMIM
LITAF	OMIM
PARN	OMIM
UMOD	OMIM
ALDOA	OMIM
PHKG2	OMIM
VPS35	OMIM
NOD2	OMIM
LCAT	OMIM
AARS1	OMIM
HSCR8	OMIM
KARS1	OMIM
FOXF1	OMIM
FOXC2	OMIM
JPH3	OMIM
CYBA	OMIM
DDD3	OMIM
RPA1	OMIM
ASPA	OMIM
GP1BA	OMIM
ENO3	OMIM
NLRP1	OMIM
PMP22	OMIM
CCL2	OMIM
CCL5	OMIM
ERBB2	OMIM
IBD22	OMIM
JUP	OMIM
STAT3	OMIM
NAGLU	OMIM
VBCH	OMIM
G6PC	OMIM
GFAP	OMIM
MAPT	OMIM
ITGA3	OMIM
COL1A1	OMIM
MPO	OMIM
PTRH2	OMIM
TBX4	OMIM
PRKAR1A	OMIM
GAA	OMIM
RNF213	OMIM
GCGR	OMIM
CYBC1	OMIM
IBD21	OMIM
NPC1	OMIM
DYM	OMIM
TNFRSF11A	OMIM
IBD6	OMIM
PPNAD4	OMIM
ABCA7	OMIM
STXBP2	OMIM
DNM2	OMIM
PRKCSH	OMIM
CELIAC4	OMIM
FARSA	OMIM
COLGALT1	OMIM
HSCR7	OMIM
PSENEN	OMIM
CAPNS1	OMIM
SARS2	OMIM
PRX	OMIM
CYP2A6	OMIM
TGFB1	OMIM
BCKDHA	OMIM
APOE	OMIM
CARD8	OMIM
GYS1	OMIM
PNKP	OMIM
AD8	OMIM
SLC52A3	OMIM
PRNP	OMIM
JAG1	OMIM
HCK	OMIM
POFUT1	OMIM
ITCH	OMIM
GRD2	OMIM
IBD24	OMIM
EDN3	OMIM
COL9A3	OMIM
RTEL1	OMIM
APP	OMIM
SYNJ1	OMIM
IL10RB	OMIM
BCR	OMIM
NEFH	OMIM
MORC2	OMIM
FBXO7	OMIM
HMOX1	OMIM
NCF4	OMIM
CSF2RB	OMIM
PLA2G6	OMIM
NAGA	OMIM
PKDREJ	OMIM
SBF1	OMIM
HDPA	OMIM
CSF2RA	OMIM
CMTX2	OMIM
PHKA2	OMIM
PDK3	OMIM
CYBB	OMIM
GRDX	OMIM
NDP	OMIM
CACNA1F	OMIM
CLCN5	OMIM
HSD17B10	OMIM
PARK12	OMIM
ATP7A	OMIM
AD16	OMIM
GLA	OMIM
PLP1	OMIM
CLDN2	OMIM
PRPS1	OMIM
CHDS3	OMIM
DOCK11	OMIM
LAMP2	OMIM
OCRL	OMIM
BED	OMIM
MYMY4	OMIM
IKBKG	OMIM
O14746	OMIM
Q13873	OMIM
P08F94	GeneCards
P01009	GeneCards
P01375	GeneCards
P13569	GeneCards
P04839	GeneCards
Q9NZ71	GeneCards
P05231	GeneCards
Q99758	GeneCards
P98161	GeneCards
P01137	GeneCards
P11686	GeneCards
P10253	GeneCards
P04637	GeneCards
P13498	GeneCards
O15118	GeneCards
P03956	GeneCards
P12821	GeneCards
P09601	GeneCards
P22301	GeneCards
P19878	GeneCards
Q9HC29	GeneCards
P04275	GeneCards
P02545	GeneCards
P04062	GeneCards
P35573	GeneCards
P07988	GeneCards
P17813	GeneCards
P02649	GeneCards
Q13563	GeneCards
P01579	GeneCards
P01911	GeneCards
P07949	GeneCards
Q9P2K8	GeneCards
P05067	GeneCards
P06280	GeneCards
P01584	GeneCards
P49768	GeneCards
P17405	GeneCards
P02741	GeneCards
Q15080	GeneCards
P56192	GeneCards
P15056	GeneCards
P57082	GeneCards
Q9HC84	GeneCards
O95453	GeneCards
O95140	GeneCards
O00206	GeneCards
A0A6I8PU40	GeneCards
P46531	GeneCards
P07477	GeneCards
P10145	GeneCards
P42224	GeneCards
Q9NRA2	GeneCards
P01116	GeneCards
O94988	GeneCards
Q14204	GeneCards
P25189	GeneCards
Q5S007	GeneCards
P14598	GeneCards
P16410	GeneCards
P02452	GeneCards
P42336	GeneCards
Q8TF17	GeneCards
P21359	GeneCards
Q96P20	GeneCards
P35670	GeneCards
P29474	GeneCards
P40763	GeneCards
P0DSE2	GeneCards
Q8IWL2	GeneCards
P07196	GeneCards
P00519	GeneCards
P18510	GeneCards
P10636	GeneCards
Q13501	GeneCards
P05164	GeneCards
P37840	GeneCards
P01889	GeneCards
P14780	GeneCards
P13500	GeneCards
O60260	GeneCards
P10721	GeneCards
P54802	GeneCards
Q99895	GeneCards
Q06124	GeneCards
P35225	GeneCards
O60674	GeneCards
Q30201	GeneCards
F7VJQ1	GeneCards
P37023	GeneCards
P00533	GeneCards
P05305	GeneCards
P68871	GeneCards
P05112	GeneCards
P35520	GeneCards
P78363	GeneCards
P21333	GeneCards
P35222	GeneCards
P15085	GeneCards
P38935	GeneCards
Q8IWL1	GeneCards
O14880	GeneCards
Q8TB36	GeneCards
P49588	GeneCards
P54098	GeneCards
P00995	GeneCards
Q01453	GeneCards
P06865	GeneCards
P55072	GeneCards
P35247	GeneCards
Q6VVX0	GeneCards
P01920	GeneCards
Q9H257	GeneCards
P15924	GeneCards
P35555	GeneCards
Q9Y6A2	GeneCards
P00734	GeneCards
P01111	GeneCards
P42898	GeneCards
P00441	GeneCards
Q13315	GeneCards
P21817	GeneCards
Q86WG5	GeneCards
P10620	GeneCards
P24530	GeneCards
P00797	GeneCards
P54803	GeneCards
Q8WYA1	GeneCards
P15502	GeneCards
P50570	GeneCards
Q92562	GeneCards
Q04656	GeneCards
P52952	GeneCards
P08034	GeneCards
P07686	GeneCards
P01308	GeneCards
Q9BXM7	GeneCards
P09619	GeneCards
Q16552	GeneCards
O60333	GeneCards
P78504	GeneCards
Q03135	GeneCards
P11217	GeneCards
P02766	GeneCards
P11226	GeneCards
O95477	GeneCards
O14649	GeneCards
P16860	GeneCards
P43699	GeneCards
P31749	GeneCards
Q13485	GeneCards
Q9HBA0	GeneCards
Q9UGJ0	GeneCards
Q27J81	GeneCards
P05362	GeneCards
P01019	GeneCards
P08603	GeneCards
P11274	GeneCards
P35228	GeneCards
P25445	GeneCards
P60568	GeneCards
P07550	GeneCards
Q12946	GeneCards
O00300	GeneCards
P12259	GeneCards
P08123	GeneCards
P01583	GeneCards
P60484	GeneCards
P07911	GeneCards
O60603	GeneCards
P12883	GeneCards
P08246	GeneCards
O15078	GeneCards
P01112	GeneCards
P43694	GeneCards
P15692	GeneCards
P07602	GeneCards
P16234	GeneCards
O43826	GeneCards
Q14116	GeneCards
P05121	GeneCards
Q9Y2R2	GeneCards
Q8WZ42	GeneCards
P13473	GeneCards
P19838	GeneCards
Q9Y6X0	GeneCards
P61916	GeneCards
P11161	GeneCards
O75197	GeneCards
P51671	GeneCards
P04792	GeneCards
Q99593	GeneCards
P15941	GeneCards
Q13651	GeneCards
P35749	GeneCards
P23560	GeneCards
A0A455ZAR2	GeneCards
P09211	GeneCards
P01562	GeneCards
P14138	GeneCards
P37231	GeneCards
Q99497	GeneCards
Q71SY5	GeneCards
Q14524	GeneCards
Q9BZS1	GeneCards
P02647	GeneCards
P54278	GeneCards
P01160	GeneCards
P51587	GeneCards
P24298	GeneCards
P04626	GeneCards
Q15848	GeneCards
Q16665	GeneCards
A0A3B3IS91	GeneCards
P13501	GeneCards
P39905	GeneCards
P05113	GeneCards
P10275	GeneCards
P49815	GeneCards
Q8N726	GeneCards
O15198	GeneCards
P41159	GeneCards
P49810	GeneCards
Q92597	GeneCards
P07099	GeneCards
P25101	GeneCards
P05019	GeneCards
P02462	GeneCards
A0A2R8Y7D0	GeneCards
P00451	GeneCards
P01589	GeneCards
P10415	GeneCards
P19438	GeneCards
P51795	GeneCards
Q6N021	GeneCards
P35354	GeneCards
P16671	GeneCards
P30556	GeneCards
P22607	GeneCards
P04114	GeneCards
P0C7M3	GeneCards
P01588	GeneCards
O43426	GeneCards
P09488	GeneCards
P23771	GeneCards
P03886	GeneCards
Q92908	GeneCards
P38571	GeneCards
P27169	GeneCards
P45379	GeneCards
P53420	GeneCards
P01730	GeneCards
P09919	GeneCards
P16615	GeneCards
Q96G97	GeneCards
P62736	GeneCards
P12318	GeneCards
P41180	GeneCards
P08473	GeneCards
P11473	GeneCards
Q01196	GeneCards
P40337	GeneCards
Q9BXL7	GeneCards
P14174	GeneCards
P00395	GeneCards
Q15833	GeneCards
P04141	GeneCards
P04440	GeneCards
P14778	GeneCards
P31327	GeneCards
Q14896	GeneCards
P61769	GeneCards
P51681	GeneCards
P24385	GeneCards
P19429	GeneCards
P84022	GeneCards
P49279	GeneCards
P11362	GeneCards
O43435	GeneCards
P02751	GeneCards
P02778	GeneCards
P11684	GeneCards
P01033	GeneCards
P29400	GeneCards
Q13614	GeneCards
P39900	GeneCards
O15553	GeneCards
P42345	GeneCards
P35680	GeneCards
Q08334	GeneCards
P42858	GeneCards
P19544	GeneCards
P00846	GeneCards
P01130	GeneCards
Q9NP85	GeneCards
P08254	GeneCards
P00813	GeneCards
P63267	GeneCards
P24158	GeneCards
Q9H7F0	GeneCards
P78536	GeneCards
Q13608	GeneCards
P14136	GeneCards
P22004	GeneCards
Q96QV1	GeneCards
O95163	GeneCards
Q9BQA9	GeneCards
P07204	GeneCards
Q9Y6X9	GeneCards
Q8IXJ9	GeneCards
P11413	GeneCards
P56693	GeneCards
P35968	GeneCards
P08253	GeneCards
P14923	GeneCards
Q9UK05	GeneCards
P00450	GeneCards
P29033	GeneCards
P01909	GeneCards
P48023	GeneCards
P13726	GeneCards
P29965	GeneCards
P53621	GeneCards
P46019	GeneCards
P17661	GeneCards
P37173	GeneCards
P10451	GeneCards
P15260	GeneCards
P38398	GeneCards
Q07889	GeneCards
P08237	GeneCards
P28482	GeneCards
P01374	GeneCards
Q02962	GeneCards
Q9Y6Q6	GeneCards
P36897	GeneCards
P45381	GeneCards
P61812	GeneCards
Q9UM47	GeneCards
P09917	GeneCards
Q99732	GeneCards
P35523	GeneCards
P27797	GeneCards
P01008	GeneCards
Q96J02	GeneCards
Q15796	GeneCards
P21439	GeneCards
P06858	GeneCards
P04040	GeneCards
P35579	GeneCards
P01011	GeneCards
Q8N2S1	GeneCards
Q02318	GeneCards
Q15116	GeneCards
P12830	GeneCards
P01133	GeneCards
Q14697	GeneCards
P01024	GeneCards
P68032	GeneCards
P09493	GeneCards
P29460	GeneCards
P00750	GeneCards
P21964	GeneCards
P25054	GeneCards
P00414	GeneCards
P12724	GeneCards
P02458	GeneCards
P04439	GeneCards
P28223	GeneCards
O14773	GeneCards
P49682	GeneCards
P04150	GeneCards
Q99062	GeneCards
P12931	GeneCards
P16278	GeneCards
P11215	GeneCards
P10147	GeneCards
P00740	GeneCards
P35916	GeneCards
P00403	GeneCards
P00747	GeneCards
Q16236	GeneCards
Q15109	GeneCards
Q9BYF1	GeneCards
P31645	GeneCards
P16109	GeneCards
Q15910	GeneCards
Q9H6I2	GeneCards
Q5HYA8	GeneCards
Q9UHB7	GeneCards
P04049	GeneCards
O43541	GeneCards
P19320	GeneCards
P42574	GeneCards
P13533	GeneCards
Q5VWK5	GeneCards
P03372	GeneCards
O15520	GeneCards
P98088	GeneCards
P03915	GeneCards
Q92574	GeneCards
P35475	GeneCards
Q9BZV2	GeneCards
P25092	GeneCards
O75445	GeneCards
Q14315	GeneCards
Q9GZV9	GeneCards
P11166	GeneCards
P98170	GeneCards
Q9HB58	GeneCards
P09936	GeneCards
P01106	GeneCards
P61073	GeneCards
P32297	GeneCards
Q14790	GeneCards
Q13148	GeneCards
Q99836	GeneCards
P16581	GeneCards
P21802	GeneCards
P02753	GeneCards
P48736	GeneCards
Q9NXB0	GeneCards
P01042	GeneCards
P21912	GeneCards
Q9NRR6	GeneCards
Q4G0P3	GeneCards
O60733	GeneCards
Q99453	GeneCards
P01034	GeneCards
P54252	GeneCards
P06737	GeneCards
P09038	GeneCards
Q04206	GeneCards
P40238	GeneCards
P17693	GeneCards
Q9BYX4	GeneCards
Q9Y223	GeneCards
O00329	GeneCards
P52333	GeneCards
Q8IYG6	GeneCards
P84996	GeneCards
P00156	GeneCards
P08887	GeneCards
Q13635	GeneCards
P07333	GeneCards
P36888	GeneCards
P14210	GeneCards
O60494	GeneCards
P10321	GeneCards
P12643	GeneCards
P19971	GeneCards
P36894	GeneCards
Q96JI7	GeneCards
P03973	GeneCards
O14983	GeneCards
P04179	GeneCards
Q9UGP8	GeneCards
P21860	GeneCards
P43403	GeneCards
Q5TGY3	GeneCards
Q01968	GeneCards
P10826	GeneCards
P09429	GeneCards
Q14765	GeneCards
P01189	GeneCards
P04180	GeneCards
P54577	GeneCards
Q9Y6K1	GeneCards
P43354	GeneCards
P60201	GeneCards
Q06495	GeneCards
Q9NUX5	GeneCards
P01266	GeneCards
P14314	GeneCards
Q02750	GeneCards
Q9Y6J3	GeneCards
P28329	GeneCards
Q8WZA1	GeneCards
O95760	GeneCards
Q9H668	GeneCards
P07339	GeneCards
P51608	GeneCards
P29279	GeneCards
P34932	GeneCards
Q16539	GeneCards
P11912	GeneCards
P10916	GeneCards
O75161	GeneCards
P11712	GeneCards
P12644	GeneCards
Q13950	GeneCards
P00738	GeneCards
O43918	GeneCards
P12235	GeneCards
O15259	GeneCards
P25942	GeneCards
P17948	GeneCards
P04035	GeneCards
P68133	GeneCards
P05412	GeneCards
Q9UJY1	GeneCards
P61278	GeneCards
O75533	GeneCards
P11532	GeneCards
P00749	GeneCards
Q8TCU4	GeneCards
Q9Y4U1	GeneCards
P04798	GeneCards
P28799	GeneCards
P30711	GeneCards
Q96AD5	GeneCards
Q9BXN2	GeneCards
P25025	GeneCards
P02787	GeneCards
Q92793	GeneCards
P0DMV8	GeneCards
P06881	GeneCards
P01732	GeneCards
Q9P2D1	GeneCards
Q96PD4	GeneCards
Q63HN8	GeneCards
O14788	GeneCards
P08571	GeneCards
O43819	GeneCards
P01127	GeneCards
Q01955	GeneCards
Q15465	GeneCards
P42892	GeneCards
Q9Y6K9	GeneCards
P47989	GeneCards
Q9ULV0	GeneCards
Q8NCM8	GeneCards
Q06187	GeneCards
P02461	GeneCards
P17302	GeneCards
Q96RR1	GeneCards
P54760	GeneCards
P23769	GeneCards
P98196	GeneCards
Q7LG56	GeneCards
P19440	GeneCards
Q04721	GeneCards
Q99572	GeneCards
P42701	GeneCards
P0C0L4	GeneCards
P02774	GeneCards
O14686	GeneCards
Q92734	GeneCards
P22894	GeneCards
P51149	GeneCards
P80188	GeneCards
Q9UBU3	GeneCards
Q09428	GeneCards
Q9UEF7	GeneCards
Q86TI2	GeneCards
Q15746	GeneCards
P22681	GeneCards
P69905	GeneCards
P17050	GeneCards
P08236	GeneCards
P38936	GeneCards
P31040	GeneCards
P27539	GeneCards
Q9Y283	GeneCards
P01563	GeneCards
P35556	GeneCards
P02671	GeneCards
Q9P2K1	GeneCards
Q07812	GeneCards
Q13510	GeneCards
O76074	GeneCards
P10071	GeneCards
Q7Z494	GeneCards
P22413	GeneCards
Q9NR96	GeneCards
P03928	GeneCards
Q9NYK1	GeneCards
O14832	GeneCards
Q8WW38	GeneCards
P99999	GeneCards
Q13093	GeneCards
Q99700	GeneCards
P08575	GeneCards
P48436	GeneCards
P25963	GeneCards
Q9HD89	GeneCards
P16871	GeneCards
O60602	GeneCards
P10645	GeneCards
O15524	GeneCards
Q969D9	GeneCards
Q16637	GeneCards
Q13342	GeneCards
Q9UM73	GeneCards
P52701	GeneCards
O15350	GeneCards
Q76LX8	GeneCards
P48061	GeneCards
P36382	GeneCards
P36222	GeneCards
P04629	GeneCards
O15123	GeneCards
Q7Z4L5	GeneCards
O95342	GeneCards
Q15526	GeneCards
P49238	GeneCards
P10747	GeneCards
P03923	GeneCards
Q9UBX5	GeneCards
P41212	GeneCards
P02818	GeneCards
P22626	GeneCards
P20333	GeneCards
Q6SJ93	GeneCards
O14905	GeneCards
P11511	GeneCards
P17927	GeneCards
P03951	GeneCards
P23458	GeneCards
O60500	GeneCards
Q8N6C7	GeneCards
O00255	GeneCards
O43490	GeneCards
Q16678	GeneCards
Q13621	GeneCards
Q9UKV0	GeneCards
Q8NEZ3	GeneCards
O95935	GeneCards
Q9NZQ7	GeneCards
Q9H3D4	GeneCards
O75665	GeneCards
Q13568	GeneCards
P36956	GeneCards
P08581	GeneCards
P15289	GeneCards
P02786	GeneCards
Q9NXR1	GeneCards
P03905	GeneCards
P14151	GeneCards
Q96RY7	GeneCards
Q96CV9	GeneCards
O00213	GeneCards
P51692	GeneCards
P20309	GeneCards
O60313	GeneCards
P02788	GeneCards
P09651	GeneCards
P17900	GeneCards
P15918	GeneCards
Q13286	GeneCards
P40225	GeneCards
Q9NST1	GeneCards
Q16473	GeneCards
P09603	GeneCards
P43405	GeneCards
P07359	GeneCards
P29459	GeneCards
Q96JB1	GeneCards
P08493	GeneCards
P20908	GeneCards
P35499	GeneCards
P40933	GeneCards
P51787	GeneCards
P05186	GeneCards
Q01959	GeneCards
P15248	GeneCards
P40198	GeneCards
P03891	GeneCards
P07900	GeneCards
P98160	GeneCards
P25024	GeneCards
Q8TE73	GeneCards
O15455	GeneCards
P35318	GeneCards
Q9NZC2	GeneCards
P60953	GeneCards
Q9UQ13	GeneCards
P16284	GeneCards
P61218	GeneCards
P02675	GeneCards
P22303	GeneCards
O95817	GeneCards
P55774	GeneCards
P08700	GeneCards
P51677	GeneCards
P61586	GeneCards
Q9UHD2	GeneCards
P28906	GeneCards
P07101	GeneCards
P01344	GeneCards
P14784	GeneCards
Q9C000	GeneCards
P11597	GeneCards
P05109	GeneCards
Q96EB6	GeneCards
P08631	GeneCards
P06276	GeneCards
Q9BWX5	GeneCards
Q8N157	GeneCards
P37088	GeneCards
P09874	GeneCards
P00742	GeneCards
P48764	GeneCards
P22304	GeneCards
P20366	GeneCards
P14679	GeneCards
O76024	GeneCards
P28300	GeneCards
P08294	GeneCards
P18075	GeneCards
P20823	GeneCards
O60880	GeneCards
P56539	GeneCards
P00748	GeneCards
Q99835	GeneCards
Q9NSU2	GeneCards
P10635	GeneCards
Q53GS7	GeneCards
Q96F46	GeneCards
P01574	GeneCards
P08572	GeneCards
P17931	GeneCards
P24855	GeneCards
Q9NSD9	GeneCards
P12107	GeneCards
Q9NZK5	GeneCards
P26358	GeneCards
P05181	GeneCards
P05107	GeneCards
P48506	GeneCards
P42772	GeneCards
P06702	GeneCards
O14791	GeneCards
Q92481	GeneCards
Q9Y275	GeneCards
P01854	GeneCards
P18074	GeneCards
P29475	GeneCards
P63000	GeneCards
P10809	GeneCards
P35568	GeneCards
P01282	GeneCards
P21781	GeneCards
P15391	GeneCards
P05783	GeneCards
Q9UBS4	GeneCards
P48200	GeneCards
Q969H0	GeneCards
Q9NYJ8	GeneCards
O75581	GeneCards
P08729	GeneCards
P08637	GeneCards
P05091	GeneCards
Q14108	GeneCards
Q9UQQ2	GeneCards
P01236	GeneCards
Q92887	GeneCards
P45983	GeneCards
Q92769	GeneCards
Q03112	GeneCards
P02749	GeneCards
P24394	GeneCards
Q96RI1	GeneCards
P04271	GeneCards
P28907	GeneCards
Q9Y581	GeneCards
Q96QK1	GeneCards
O15146	GeneCards
Q92834	GeneCards
Q15306	GeneCards
P15848	GeneCards
Q99967	GeneCards
P02771	GeneCards
O95831	GeneCards
P08311	GeneCards
P41235	GeneCards
Q6VVB1	GeneCards
P20930	GeneCards
Q8NHS3	GeneCards
O60663	GeneCards
Q5T442	GeneCards
Q13936	GeneCards
Q13231	GeneCards
Q9GZX6	GeneCards
P56817	GeneCards
P48357	GeneCards
P27361	GeneCards
Q15063	GeneCards
P46100	GeneCards
Q14203	GeneCards
Q9Y2G1	GeneCards
Q13546	GeneCards
O00555	GeneCards
P10914	GeneCards
Q9H221	GeneCards
Q9BZ11	GeneCards
P04406	GeneCards
Q16623	GeneCards
P21580	GeneCards
P05106	GeneCards
Q6UN15	GeneCards
O60706	GeneCards
Q12809	GeneCards
P09237	GeneCards
P11245	GeneCards
P10599	GeneCards
P07858	GeneCards
Q5FBB7	GeneCards
P26006	GeneCards
O75015	GeneCards
P10909	GeneCards
P33681	GeneCards
P08247	GeneCards
P46527	GeneCards
P01138	GeneCards
Q3T906	GeneCards
Q8IYY4	GeneCards
Q15051	GeneCards
P49841	GeneCards
Q9ULT0	GeneCards
P13232	GeneCards
P40692	GeneCards
Q8N653	GeneCards
P09104	GeneCards
Q9UMR3	GeneCards
P54132	GeneCards
A6NCS4	GeneCards
P00558	GeneCards
P41597	GeneCards
P36507	GeneCards
P55895	GeneCards
P03897	GeneCards
Q9Y6N7	GeneCards
Q9H251	GeneCards
Q99707	GeneCards
P10644	GeneCards
Q4G0X9	GeneCards
P15735	GeneCards
P08588	GeneCards
Q8NFJ9	GeneCards
P11150	GeneCards
P08709	GeneCards
P50454	GeneCards
P01270	GeneCards
Q9NWW5	GeneCards
O43933	GeneCards
Q9BX79	GeneCards
Q9NPE3	GeneCards
P07093	GeneCards
P06748	GeneCards
Q9UPY3	GeneCards
A6NM11	GeneCards
Q9UBK2	GeneCards
P38484	GeneCards
Q6KC79	GeneCards
O60832	GeneCards
P29466	GeneCards
P32248	GeneCards
Q99643	GeneCards
P29536	GeneCards
Q8IZY2	GeneCards
O15273	GeneCards
P40189	GeneCards
P16070	GeneCards
P26842	GeneCards
P06213	GeneCards
P16220	GeneCards
O75874	GeneCards
Q92508	GeneCards
Q99988	GeneCards
P13647	GeneCards
P15153	GeneCards
P13236	GeneCards
Q9H0E2	GeneCards
Q92736	GeneCards
O15554	GeneCards
Q676U5	GeneCards
P02144	GeneCards
P01303	GeneCards
Q07325	GeneCards
P05556	GeneCards
P07202	GeneCards
P50897	GeneCards
P23219	GeneCards
P32246	GeneCards
Q00987	GeneCards
P17936	GeneCards
P49763	GeneCards
P43246	GeneCards
Q92673	GeneCards
P69892	GeneCards
Q709C8	GeneCards
P10144	GeneCards
P46020	GeneCards
P0DJI8	GeneCards
Q68CZ1	GeneCards
Q9BSI4	GeneCards
Q99972	GeneCards
Q03426	GeneCards
P10523	GeneCards
O96017	GeneCards
P20226	GeneCards
Q9BQB4	GeneCards
P26367	GeneCards
P81172	GeneCards
Q9NQX3	GeneCards
P23786	GeneCards
P20023	GeneCards
P14416	GeneCards
P21266	GeneCards
Q9BVK2	GeneCards
P09486	GeneCards
Q5T1B0	GeneCards
O14521	GeneCards
P08758	GeneCards
P09341	GeneCards
P34059	GeneCards
Q15831	GeneCards
Q02297	GeneCards
Q8NBP7	GeneCards
Q07869	GeneCards
O60315	GeneCards
P56159	GeneCards
P42226	GeneCards
Q9NPJ1	GeneCards
Q13144	GeneCards
Q92743	GeneCards
Q12948	GeneCards
P24043	GeneCards
P18887	GeneCards
O60934	GeneCards
P15559	GeneCards
P05177	GeneCards
Q14050	GeneCards
P21980	GeneCards
P27986	GeneCards
P40199	GeneCards
P42768	GeneCards
P21583	GeneCards
Q03431	GeneCards
P18206	GeneCards
P46976	GeneCards
Q9NP95	GeneCards
Q8NFG4	GeneCards
P02656	GeneCards
O75369	GeneCards
Q9NPH5	GeneCards
P14222	GeneCards
P04075	GeneCards
Q96KN7	GeneCards
P08235	GeneCards
Q9NZJ5	GeneCards
P42081	GeneCards
Q86SG6	GeneCards
P02724	GeneCards
O43612	GeneCards
P06307	GeneCards
Q92583	GeneCards
P00326	GeneCards
Q15399	GeneCards
P07996	GeneCards
P50052	GeneCards
Q86YC2	GeneCards
Q05655	GeneCards
P39210	GeneCards
Q71U36	GeneCards
P08069	GeneCards
P50402	GeneCards
P08519	GeneCards
Q9UBC3	GeneCards
Q9H222	GeneCards
Q86WV6	GeneCards
Q9H015	GeneCards
P20809	GeneCards
P13612	GeneCards
Q99684	GeneCards
Q9UQ90	GeneCards
P20700	GeneCards
Q9Y5Y5	GeneCards
O00429	GeneCards
Q14739	GeneCards
Q15046	GeneCards
P20674	GeneCards
P35240	GeneCards
Q96PY6	GeneCards
P16035	GeneCards
Q02763	GeneCards
P16473	GeneCards
P27694	GeneCards
P08047	GeneCards
P01100	GeneCards
Q08499	GeneCards
Q6Y7W6	GeneCards
P12036	GeneCards
P51679	GeneCards
P0DMV9	GeneCards
P51168	GeneCards
Q9UMD9	GeneCards
Q03519	GeneCards
O43520	GeneCards
P42338	GeneCards
Q09472	GeneCards
O15392	GeneCards
P78556	GeneCards
Q13976	GeneCards
P20936	GeneCards
P12004	GeneCards
Q9BXC9	GeneCards
Q92629	GeneCards
P20701	GeneCards
Q9BYW2	GeneCards
P61619	GeneCards
P30740	GeneCards
Q9UG01	GeneCards
P60891	GeneCards
P07478	GeneCards
P08670	GeneCards
O43586	GeneCards
O96028	GeneCards
Q02388	GeneCards
Q96HR8	GeneCards
P02792	GeneCards
P20036	GeneCards
P32004	GeneCards
P00488	GeneCards
P02776	GeneCards
Q13435	GeneCards
P45452	GeneCards
P13497	GeneCards
P19525	GeneCards
O60481	GeneCards
P28062	GeneCards
P01023	GeneCards
Q93074	GeneCards
Q07817	GeneCards
P21757	GeneCards
P50461	GeneCards
Q13753	GeneCards
O14836	GeneCards
Q13422	GeneCards
Q99502	GeneCards
P10600	GeneCards
P30304	GeneCards
Q96HP0	GeneCards
Q96DT5	GeneCards
P23443	GeneCards
P13686	GeneCards
P33176	GeneCards
Q99519	GeneCards
Q02413	GeneCards
Q14767	GeneCards
P46937	GeneCards
P41221	GeneCards
P26022	GeneCards
Q8TDQ0	GeneCards
Q14191	GeneCards
P41181	GeneCards
P14555	GeneCards
O00626	GeneCards
Q29983	GeneCards
P11021	GeneCards
P21730	GeneCards
Q96D42	GeneCards
Q13224	GeneCards
O15111	GeneCards
P35637	GeneCards
P07948	GeneCards
P27544	GeneCards
P00390	GeneCards
P22460	GeneCards
Q9NQ11	GeneCards
O95255	GeneCards
P01135	GeneCards
Q8NF50	GeneCards
P11802	GeneCards
Q8NCR3	GeneCards
Q7Z406	GeneCards
Q15327	GeneCards
P35609	GeneCards
P01031	GeneCards
O95786	GeneCards
P02730	GeneCards
Q13451	GeneCards
Q02817	GeneCards
P15172	GeneCards
O94907	GeneCards
P48551	GeneCards
O14920	GeneCards
Q99697	GeneCards
Q9NZH6	GeneCards
P40939	GeneCards
P48735	GeneCards
P07225	GeneCards
Q8TD19	GeneCards
Q03518	GeneCards
P55075	GeneCards
O60216	GeneCards
P55017	GeneCards
Q96PL1	GeneCards
P51532	GeneCards
P05023	GeneCards
C0HMA1	GeneCards
Q9Y210	GeneCards
Q9UJW0	GeneCards
Q15389	GeneCards
P50995	GeneCards
P35869	GeneCards
P01185	GeneCards
P50851	GeneCards
Q92949	GeneCards
P17612	GeneCards
P06400	GeneCards
P02686	GeneCards
Q15643	GeneCards
O15160	GeneCards
Q07954	GeneCards
P30532	GeneCards
P51170	GeneCards
P00492	GeneCards
P08590	GeneCards
P07510	GeneCards
P51684	GeneCards
Q96L73	GeneCards
P21397	GeneCards
Q07820	GeneCards
Q9BX63	GeneCards
P51688	GeneCards
P07585	GeneCards
P55268	GeneCards
Q86VB7	GeneCards
P06850	GeneCards
P05093	GeneCards
O60840	GeneCards
Q86XX4	GeneCards
Q9H9S5	GeneCards
P55211	GeneCards
P62979	GeneCards
P42229	GeneCards
O15528	GeneCards
O43464	GeneCards
O15263	GeneCards
P55265	GeneCards
O14672	GeneCards
P08174	GeneCards
Q9NZV5	GeneCards
Q96M98	GeneCards
Q8TDP1	GeneCards
Q92963	GeneCards
Q8IZI9	GeneCards
P27487	GeneCards
P10912	GeneCards
P52948	GeneCards
P02652	GeneCards
P15529	GeneCards
P33261	GeneCards
P42830	GeneCards
Q5U649	GeneCards
Q9Y2T1	GeneCards
Q8NDN9	GeneCards
Q14654	GeneCards
Q5SZK8	GeneCards
P05997	GeneCards
Q9UHG0	GeneCards
Q03405	GeneCards
P08100	GeneCards
P30559	GeneCards
P50591	GeneCards
Q96D53	GeneCards
Q7LBE3	GeneCards
Q9UBK8	GeneCards
Q9NX24	GeneCards
Q15149	GeneCards
Q68DC2	GeneCards
Q86SQ7	GeneCards
P13591	GeneCards
P03901	GeneCards
P60709	GeneCards
P01241	GeneCards
P09172	GeneCards
P41182	GeneCards
P21917	GeneCards
P50135	GeneCards
P56706	GeneCards
Q14623	GeneCards
Q9UIR0	GeneCards
P04628	GeneCards
Q9Y276	GeneCards
O43707	GeneCards
Q9H3Z4	GeneCards
Q8N130	GeneCards
P07492	GeneCards
P00338	GeneCards
P10632	GeneCards
P50281	GeneCards
P04818	GeneCards
Q9UL17	GeneCards
Q9NP60	GeneCards
P08833	GeneCards
Q00535	GeneCards
O00238	GeneCards
P27338	GeneCards
O75112	GeneCards
O14980	GeneCards
Q9BYV9	GeneCards
O15105	GeneCards
Q16653	GeneCards
Q9Y3Z3	GeneCards
P02511	GeneCards
Q8WYB5	GeneCards
O15527	GeneCards
A1A4Y4	GeneCards
P43897	GeneCards
P55795	GeneCards
P46013	GeneCards
P49913	GeneCards
P16144	GeneCards
P30793	GeneCards
O43511	GeneCards
Q8IZF0	GeneCards
Q9NPF7	GeneCards
P31994	GeneCards
Q9BYM8	GeneCards
P40879	GeneCards
O60469	GeneCards
P21549	GeneCards
P13987	GeneCards
O75844	GeneCards
Q06609	GeneCards
Q13427	GeneCards
O75503	GeneCards
P22676	GeneCards
O95967	GeneCards
Q14653	GeneCards
P30613	GeneCards
Q00059	GeneCards
P60022	GeneCards
O95150	GeneCards
Q9UN76	GeneCards
Q717R9	GeneCards
Q15303	GeneCards
Q9GZR5	GeneCards
Q15165	GeneCards
Q9Y2B2	GeneCards
P34931	GeneCards
P06731	GeneCards
Q8NER1	GeneCards
Q9BTV4	GeneCards
Q16572	GeneCards
O75072	GeneCards
Q5IJ48	GeneCards
O15305	GeneCards
O43524	GeneCards
Q71F56	GeneCards
P35498	GeneCards
P05108	GeneCards
Q5TBB1	GeneCards
Q86TC9	GeneCards
P51798	GeneCards
P43235	GeneCards
Q06330	GeneCards
Q9NZC7	GeneCards
P06396	GeneCards
P49767	GeneCards
P49918	GeneCards
P35900	GeneCards
P14902	GeneCards
O14543	GeneCards
P57739	GeneCards
P19022	GeneCards
Q9Y2C9	GeneCards
Q16787	GeneCards
Q9UM00	GeneCards
P31785	GeneCards
O00220	GeneCards
P22735	GeneCards
P48048	GeneCards
P0C0L5	GeneCards
Q9C0B1	GeneCards
Q9NZC9	GeneCards
Q96S42	GeneCards
O00443	GeneCards
Q14126	GeneCards
Q9NNX6	GeneCards
Q02108	GeneCards
Q6XUX3	GeneCards
Q99985	GeneCards
Q86YV9	GeneCards
P05089	GeneCards
Q14683	GeneCards
Q92731	GeneCards
Q12879	GeneCards
P19793	GeneCards
O95352	GeneCards
P15514	GeneCards
P42356	GeneCards
P33076	GeneCards
Q14005	GeneCards
Q9H5I5	GeneCards
P52926	GeneCards
Q8IXS2	GeneCards
Q9UFE4	GeneCards
Q13478	GeneCards
P01275	GeneCards
P26678	GeneCards
Q13702	GeneCards
Q9ULV1	GeneCards
Q16667	GeneCards
Q01974	GeneCards
Q8WXF7	GeneCards
Q9NP99	GeneCards
Q96AX1	GeneCards
O60931	GeneCards
A8K7I4	GeneCards
Q9UIF7	GeneCards
P83111	GeneCards
Q16585	GeneCards
P60033	GeneCards
Q8N9W5	GeneCards
P12277	GeneCards
P02775	GeneCards
O95399	GeneCards
P0DMR3	GeneCards
A0AVF1	GeneCards
Q05397	GeneCards
P00480	GeneCards
Q02809	GeneCards
Q14088	GeneCards
Q99814	GeneCards
Q3SYG4	GeneCards
P53708	GeneCards
P11678	GeneCards
Q12887	GeneCards
Q8TAX7	GeneCards
Q9H488	GeneCards
Q9Y4K3	GeneCards
Q12824	GeneCards
P08686	GeneCards
Q9UHN1	GeneCards
P06401	GeneCards
Q9NP90	GeneCards
Q07108	GeneCards
P05187	GeneCards
P17252	GeneCards
Q8IU53	GeneCards
Q9BQB6	GeneCards
Q9P0N5	GeneCards
Q96FT9	GeneCards
P16422	GeneCards
Q15583	GeneCards
P00374	GeneCards
P28222	GeneCards
P07992	GeneCards
P28908	GeneCards
Q06413	GeneCards
Q01638	GeneCards
Q5XXA6	GeneCards
P01350	GeneCards
P39060	GeneCards
P31751	GeneCards
Q9Y6W8	GeneCards
P09683	GeneCards
Q9UI46	GeneCards
O43261	GeneCards
Q8WXE1	GeneCards
Q330K2	GeneCards
Q6ZMP0	GeneCards
Q96PN6	GeneCards
O43734	GeneCards
P06239	GeneCards
P36955	GeneCards
Q14573	GeneCards
P56975	GeneCards
Q96BW9	GeneCards
Q06787	GeneCards
P13942	GeneCards
Q5T2S8	GeneCards
P62854	GeneCards
P05549	GeneCards
P0CAT3	GeneCards
P47712	GeneCards
P22352	GeneCards
P49792	GeneCards
P06732	GeneCards
O43521	GeneCards
Q9Y4D7	GeneCards
Q9BUM1	GeneCards
Q6ZW61	GeneCards
O00187	GeneCards
Q6ZN30	GeneCards
P55316	GeneCards
P43490	GeneCards
Q14CN2	GeneCards
O75306	GeneCards
Q8IWZ6	GeneCards
Q16595	GeneCards
P51580	GeneCards
Q9Y6A1	GeneCards
Q16620	GeneCards
Q9H6L2	GeneCards
P55064	GeneCards
Q92878	GeneCards
P42702	GeneCards
P19099	GeneCards
Q92889	GeneCards
P16520	GeneCards
P49789	GeneCards
P17947	GeneCards
P43243	GeneCards
P10276	GeneCards
P10070	GeneCards
P00439	GeneCards
P30518	GeneCards
P20807	GeneCards
Q9H694	GeneCards
P08514	GeneCards
Q92560	GeneCards
P05787	GeneCards
Q96SD1	GeneCards
P02765	GeneCards
Q13207	GeneCards
P07288	GeneCards
P26718	GeneCards
P24941	GeneCards
Q2LD37	GeneCards
P04066	GeneCards
P15382	GeneCards
Q8NBL1	GeneCards
P23582	GeneCards
O43318	GeneCards
P29972	GeneCards
Q9UIL8	GeneCards
O43181	GeneCards
Q16134	GeneCards
P51811	GeneCards
Q05940	GeneCards
P11310	GeneCards
P18065	GeneCards
P78423	GeneCards
P20648	GeneCards
Q9BUR4	GeneCards
Q9UNE7	GeneCards
Q14643	GeneCards
P54707	GeneCards
Q12908	GeneCards
P49917	GeneCards
O95528	GeneCards
O75030	GeneCards
P15884	GeneCards
P29274	GeneCards
Q14055	GeneCards
Q9UHW9	GeneCards
P08908	GeneCards
Q9NQ40	GeneCards
P82251	GeneCards
Q9Y271	GeneCards
Q9NZ08	GeneCards
P49419	GeneCards
Q9H244	GeneCards
P35625	GeneCards
P18827	GeneCards
Q9NYY8	GeneCards
P11509	GeneCards
Q99959	GeneCards
P08727	GeneCards
P21462	GeneCards
Q8WXI7	GeneCards
Q9Y5X4	GeneCards
P04198	GeneCards
P11142	GeneCards
Q96H96	GeneCards
Q969F9	GeneCards
Q6FHJ7	GeneCards
Q9BZD2	GeneCards
P12532	GeneCards
Q9Y5S8	GeneCards
P46098	GeneCards
P49821	GeneCards
P63261	GeneCards
P29401	GeneCards
P13637	GeneCards
Q9Y4J8	GeneCards
P43681	GeneCards
P62140	GeneCards
P04278	GeneCards
P11836	GeneCards
Q03164	GeneCards
Q13642	GeneCards
Q16854	GeneCards
P17861	GeneCards
P19875	GeneCards
Q68CP4	GeneCards
Q16647	GeneCards
O60565	GeneCards
P52945	GeneCards
P00918	GeneCards
P22105	GeneCards
Q15477	GeneCards
Q8NBK3	GeneCards
P56524	GeneCards
Q15858	GeneCards
Q86UK5	GeneCards
Q92851	GeneCards
Q9NR61	GeneCards
P04085	GeneCards
Q8WYQ3	GeneCards
A5D8V7	GeneCards
P50993	GeneCards
P49747	GeneCards
Q9NYC9	GeneCards
O14640	GeneCards
P12955	GeneCards
P20702	GeneCards
Q9Y2M0	GeneCards
P11717	GeneCards
P20591	GeneCards
P56705	GeneCards
P33527	GeneCards
Q9NSC2	GeneCards
Q99574	GeneCards
Q92614	GeneCards
O95644	GeneCards
O75390	GeneCards
Q8TAM1	GeneCards
P30530	GeneCards
P51617	GeneCards
P20711	GeneCards
Q01844	GeneCards
Q9UHD0	GeneCards
P30043	GeneCards
P62913	GeneCards
P16930	GeneCards
P51685	GeneCards
P09960	GeneCards
Q9NPP4	GeneCards
P35372	GeneCards
P98164	GeneCards
O15360	GeneCards
Q9ULB1	GeneCards
P06127	GeneCards
Q8WTV0	GeneCards
Q96EV8	GeneCards
Q8IZQ8	GeneCards
P48431	GeneCards
Q6Q788	GeneCards
Q5TD94	GeneCards
Q9UJS0	GeneCards
P19367	GeneCards
P50443	GeneCards
P20292	GeneCards
P07741	GeneCards
Q02078	GeneCards
Q9GZU1	GeneCards
Q99665	GeneCards
Q13219	GeneCards
Q13547	GeneCards
P35557	GeneCards
Q96RK4	GeneCards
P08559	GeneCards
Q9NZD4	GeneCards
Q9UBP4	GeneCards
Q6KF10	GeneCards
Q5JTZ9	GeneCards
Q92947	GeneCards
Q29980	GeneCards
Q9NRD8	GeneCards
O95999	GeneCards
P20815	GeneCards
Q70EK8	GeneCards
P35251	GeneCards
Q8IYD8	GeneCards
P80511	GeneCards
Q5SZL2	GeneCards
Q14457	GeneCards
Q2NKJ3	GeneCards
Q9NRG9	GeneCards
Q9UBY8	GeneCards
Q03468	GeneCards
P06734	GeneCards
Q9NP59	GeneCards
Q16288	GeneCards
P55055	GeneCards
Q96M63	GeneCards
P20929	GeneCards
P08185	GeneCards
Q13488	GeneCards
P23510	GeneCards
P14410	GeneCards
P22897	GeneCards
P10301	GeneCards
P25774	GeneCards
P21554	GeneCards
Q9Y265	GeneCards
P02794	GeneCards
P27695	GeneCards
P55085	GeneCards
P12109	GeneCards
Q92626	GeneCards
P0C864	GeneCards
Q92959	GeneCards
O14656	GeneCards
Q9BQ65	GeneCards
O00623	GeneCards
Q9Y258	GeneCards
P04004	GeneCards
Q04759	GeneCards
Q9P0J0	GeneCards
D6RGH6	GeneCards
P15586	GeneCards
Q8WXU2	GeneCards
Q969Q1	GeneCards
Q12882	GeneCards
P04181	GeneCards
P03950	GeneCards
P01148	GeneCards
O00592	GeneCards
P04083	GeneCards
P05230	GeneCards
Q8N6G6	GeneCards
Q9NQ38	GeneCards
P18428	GeneCards
Q16611	GeneCards
Q15672	GeneCards
P50553	GeneCards
P12110	GeneCards
Q96DU7	GeneCards
Q99102	GeneCards
Q9NP71	GeneCards
P04070	GeneCards
P20783	GeneCards
P59046	GeneCards
P35367	GeneCards
Q9Y6L6	GeneCards
P18850	GeneCards
O75881	GeneCards
P40818	GeneCards
Q9BY41	GeneCards
P19235	GeneCards
Q13464	GeneCards
P49961	GeneCards
Q16635	GeneCards
P14921	GeneCards
P63316	GeneCards
P32245	GeneCards
P36871	GeneCards
P51659	GeneCards
P06727	GeneCards
P17301	GeneCards
Q96QT4	GeneCards
Q13489	GeneCards
P04080	GeneCards
O94761	GeneCards
O43502	GeneCards
O94788	GeneCards
Q5T481	GeneCards
P31371	GeneCards
Q13277	GeneCards
Q6NUK1	GeneCards
P18509	GeneCards
O76039	GeneCards
Q07890	GeneCards
P28065	GeneCards
O00141	GeneCards
O75923	GeneCards
P31930	GeneCards
Q9Y239	GeneCards
P06744	GeneCards
P17676	GeneCards
P06241	GeneCards
Q9UBP0	GeneCards
P35613	GeneCards
O43196	GeneCards
P24468	GeneCards
P07203	GeneCards
P62993	GeneCards
P17752	GeneCards
P30990	GeneCards
P06493	GeneCards
P26447	GeneCards
Q08397	GeneCards
Q86X45	GeneCards
Q07837	GeneCards
P21728	GeneCards
Q18PE1	GeneCards
O95292	GeneCards
P07437	GeneCards
Q9P212	GeneCards
P53667	GeneCards
Q9H2B4	GeneCards
P27918	GeneCards
O95025	GeneCards
Q9Y5K6	GeneCards
P20810	GeneCards
Q9HBG6	GeneCards
P24593	GeneCards
Q9UQC2	GeneCards
Q9GZS0	GeneCards
Q9HCR9	GeneCards
[truncated: 4,820 more rows]
